# Supplementary material for: Estrogenic endocrine disruptor exposure directly impacts erectile function
Source: Commun Biol. 2024 Apr 2;7:403. doi: 10.1038/s42003-024-06048-1 (PMC10987563; doi:10.1038/s42003-024-06048-1)
Supplement: Supplementary file 3 — SUPPLEMENTAL data 1 [file 42003_2024_6048_MOESM3_ESM.xlsx]

## Sheet: Figure 1
Figure 1
a (AGD - mm)		b (testes weight - g)		c (SMV weight - g)		d (plasma testosterone)
Control	DESwater	Control	DESwater	Control	DESwater	Control	DESwater
16.1	14.04	0.105	0.09	0.194	0.142	0.12	0.46
15.8	13.65	0.128	0.106	0.238	0.198	0.96	0.43
16.76	14.96	0.121	0.074	0.348	0.161	0.6	0.06
15.99	15.22	0.114	0.086	0.218	0.198	0.27	0.09
17.27	15.13	0.105	0.09	0.192	0.239	0.43	0.2
15.72	14.84	0.131	0.091	0.214	0.209	0.24	1.39
16.45	15.3	0.108	0.094	0.289	0.219	0.63	2.17
16.87	15.25	0.119	0.09	0.18	0.226	0.73	0.27
14.64	17.02	0.12	0.12	0.234	0.258	0.14	0.12
15.41	16.32	0.144	0.118	0.22	0.199	0.85	0.21
15.02	17.03	0.1	0.113	0.134	0.226	0.36	0.17
14.91	15.23	0.103	0.105	0.125	0.186	0.34	0.22
16.52	16.32	0.108	0.122	0.202	0.229	0.21	1.04
16.72	14.03	0.093	0.101	0.174	0.099	0.16	6.8
14.54	15.7	0.095	0.126	0.201	0.243	0.93	0.35
17.58	15.92	0.093	0.117	0.182	0.191	2.63	0.25
16.34	17.93	0.104	0.127	0.255	0.313	0.34	0.48
16.15	16.99	0.101	0.136	0.247	0.228	0.47	0.23
16.35	14.96	0.125	0.131	0.24	0.252	0.44	0.34
16.79	15.66	0.139	0.107	0.283	0.191	0.88	0.39
16.4	16.59	0.13	0.11	0.333	0.234	0.42	0.38
16.11	14.68	0.128	0.106	0.309	0.2	0.26	0.47
15.78	15.85	0.126	0.11	0.273	0.216	0.21	0.19
14.69	16.58	0.116	0.124	0.272	0.326	0.17	0.2
16.53	15.03	0.1	0.108	0.245	0.195	0.42	3.26
15.12	16.31	0.09	0.108	0.231	0.175	0.6	0.36
16.15	16.2	0.09	0.105	0.299	0.196	1.29
15.56	16.87	0.101	0.124	0.188	0.268
15.42	15.97	0.106	0.115	0.225	0.287
17.18	16.22	0.128	0.129	0.335	0.212
15.3	16.93	0.111	0.115	0.194	0.314
15.26	15.03	0.131	0.117	0.275	0.248
15.92	15.68	0.132	0.111	0.374	0.219
16.26	15.78	0.125	0.134	0.295	0.338
15.33	16.4	0.118	0.114	0.263	0.343
16.81	15.96	0.145	0.125	0.298	0.345
16.74	16.64	0.13	0.129	0.282	0.192
16.54	17.01	0.125	0.135	0.284	0.274
16	16	0.131	0.134	0.259	0.28
				0.313
				0.24

## Sheet: Figure 2
Figure 2
a (ACh curve)
	Relaxation (%)
-log[Ach] M	Control											DESwater
9	0	0	0	0	0	0	0	0	0	0	0	0	0	0	0	0	0	0	0	0	0
8.5	0	0	0	0	0	0	0	0	0	0	0	0	0	0	0	0	0	0	0	0	0
8	16.2162	12.5	0	26.2295	23.913	0	20.5882	0	10.6383	13.5135	63.3333	13.8889	0	0	27.7778	0	0	0	0	0	0
7.5	43.2432	35.9375	19.3548	85.2459	91.3043	26.5306	33.8235	81.4815	40.4255	64.8649	41.6667	59.7222	35	23.0769	46.6667	55.814	25.7143	34.8837	108.929	31.5789	13.4615
7	81.0811	71.875	74.1935	111.475	108.696	63.2653	77.9412	72.2222	85.1064	72.973	80	111.111	100	80.7692	81.1111	58.1395	88.5714	97.6744	114.286	100	50
6.5	110.811	89.0625	80.6452	127.869	106.522	85.7143	79.4118	105.556	108.511	100	113.333	115.278	110	111.538	92.2222	88.3721	102.857	106.977	130.357	100	65.3846
6	86.4865	76.5625	80.6452	121.311	100	69.3878	82.3529	59.2593	89.3617	70.2703	88.3333	86.1111	90	84.6154	84.4444	69.7674	87.1429	100	112.5	80.2632	50
5.5	70.2703	50	45.1613	67.2131	80.4348	20.4082	35.2941	50	55.3191	56.7568	71.6667	33.3333	50	46.1538	46.6667	18.6047	54.2857	69.7674	55.3571	32.8947	13.4615
5	59.4595	40.625	45.1613	55.7377	73.913	18.3673	44.1176	51.8519	44.6809	56.7568	51.6667	30.5556	40	26.9231	34.4444	18.6047	32.8571	62.7907	64.2857	17.1053	5.76923
b (ACh 10E-5 response)
Relaxation (%)
Control	DESwater
59.4595	30.5556
40.625	40
45.1613	26.9231
55.7377	34.4444
73.913	18.6047
18.3673	32.8571
44.1176	62.7907
51.8519	64.2857
44.6809	17.1053
56.7568	5.76923
51.6667
c (SNP curve)
	Relaxation (%)
-log[SNP] M	Control											DESwater
9	0	0	0	0	0	0	0	0	0	0	0	0	0	0	0	0	0	0	0	0	0
8.5	0	0	0	0	0	0	0	0	0	0	0	0	0	0	0	0	0	0	0	0	0
8	0	0	0	0	0	0	0	0	0	0	0	0	0	0	0	0	0	0	0	0	0
7.5	0	0	0	0	0	0	0	0	14.5833	0	0	0	0	0	0	0	0	0	0	0	0
7	14.7059	10.7143	0	0	0	0	0	15	22.9167	34.7826	0	0	0	0	0	0	0	0	0	0	19.1489
6.5	29.4118	32.1429	13.3333	63.7931	26.6667	0	20.8333	76.6667	47.9167	95.6522	28.9474	27.9412	30	33.3333	40.2778	22.7273	57.1429	55.2632	31.6667	0	29.7872
6	38.2353	58.9286	36.6667	74.1379	76.6667	51.4286	60.4167	86.6667	68.75	95.6522	73.6842	70.5882	85	70.3704	69.4444	61.3636	76.1905	102.632	66.6667	65.625	61.7021
5.5	76.4706	91.0714	63.3333	113.793	106.667	88.5714	75	70	97.9167	108.696	97.3684	79.4118	100	88.8889	80.5556	84.0909	96.8254	128.947	90	76.5625	74.4681
5	61.7647	91.0714	63.3333	77.5862	96.6667	71.4286	81.25	73.3333	81.25	117.391	86.8421	79.4118	100	111.111	73.6111	68.1818	92.0635	113.158	80	82.8125	68.0851

## Sheet: Figure 3
FIgure 3
a (U46619 curve)
	Contraction (%)
-log[U44619] M	Control (% contraction)								DESwater (% contraction)
9	0	0	0	0	0	0	0	0	0	0	0	0	0	0	0	0
8.5	0	0	0	0	0	0	0	0	0	0	0	0	0	0	0	0
8	19.0476	0	0	9.09091	9.09091	0	0	0	6.45161	10.8108	0	0	0	0	0	0
7.5	54.7619	30.1887	14.1593	43.1818	42.4242	49.2063	0	26.6667	35.4839	81.0811	59.0164	117.073	56.0976	40.4762	30.6122	56.0606
7	104.762	67.9245	48.6726	93.1818	87.8788	101.587	52.381	76.6667	74.1935	116.216	113.115	158.537	100	85.7143	51.0204	110.606
6.5	109.524	86.7925	88.4956	125	122.727	133.333	109.524	126.667	93.5484	127.027	119.672	170.732	104.878	104.762	53.0612	124.242
6	114.286	96.2264	93.8053	125	130.303	133.333	104.762	136.667	93.5484	129.73	116.393	170.732	114.634	114.286	67.3469	131.818
b (u44619 sensitivity)
-logEC50 [U46619] M
Control	DESwater
7.509	7.358
7.273	7.602
7.021	7.502
7.301	7.582
7.239	7.509
7.335	7.336
6.999	7.479
7.07	7.44

## Sheet: Figure 4
Figure 4
e (SM/Collagen ratio)
% Smooth muscle pixels/ % Collagen pixels
Control	DESwater
0.0368086	0.0271843
0.0321061	0.0325384
0.0437373	0.0381568
0.0704695	0.0344015
0.0367529	0.0263123
0.023434	0.0358129
0.0550263	0.042339
0.0144811
0.0118443
0.0160088

## Sheet: Figure 5
Figure 5
RT-PCR
Gene expression fold change normalized to Rpl13a
a (Esr1)		b (Ar)		c (Tbxar2)		d (Sfrp1)		e (Angpt4)		f (Igfbp3)		g (Nos3)		h (Oxtr T1)
Control	DESwater	Control	DESwater	Control	DESwater	Control	DESwater	Control	DESwater	Control	DESwater	Control	DESwater	Control	DESwater
0.932386	1.18367	0.949445	0.436692	0.261304	0.894448	1.49886	2.07845	0.487442	0.674624	1.60912	0.338054	1.30216	1.30085	0.0661987	0.121274
0.791358	2.375	1.44676	0.445194	2.20099	6.28944	0.841245	0.897933	1.46769	0.678088	0.453979	0.744621	1.27505	1.17801	3.20017	0.20271
0.502815	1.78743	1.01051	1.05435	0.410314	0.281654	1.85726	1.23563	0.906713	0.481313	1.47241	0.679006	0.906503	1.05805	6.71805	22.4872
0.777946	0.739112	0.768038	0.618764	0.646208	0.230409	0.97165	1.25715	1.34647	1.49444	0.903308	1.68344	1.39167	0.779283	0.462538	0.96427
0.821362	2.34397	0.710403	1.00094	0.901628	0.92793	0.742413	2.03685	0.610154	0.928708	0.604841	0.811117	0.644398	1.42629	8.54474	29.4306
0.947621	1.29922	1.61448	1.00606	0.325406	0.32428	0.605074	0.90155	0.987775	0.61845	0.895291	0.933264	0.58056	1.07822	0.176912	1.40247
1.38439	1.53793	0.994761	1.19125	2.8256	11.9926	0.968777	0.771117	1.36544	0.958083	1.31394	1.16106	0.916074	1.46539	13.7932	0.113598
	1.05841	0.822151	1.17297	7.91011	0.339502	1.00985	1.26324	1.39125	1.18093	1.44655		1.39306	0.887354	0.0728565

## Sheet: Figure 6
Figure 6
a (ACh curve)
	Relaxation (%)
-log[Ach] M	Control										DESdirect-5
9	0	0	0	0	0	0	0	0	0	0	0	0	0	0	0	0	0	0	0	0
8.5	0	0	0	0	0	0	0	0	0	0	0	0	0	0	0	0	0	0	0	0
8	0	0	8.21918	0	0	0	10.7692	0	7.31707	12.1951	0	0	0	0	0	0	0	0	0	0
7.5	16.6667	24.4898	10.9589	25	43.1373	0	21.5385	0	17.8862	29.2683	0	0	0	0	0	0	0	0	0	0
7	38.3333	69.3878	34.2466	87.5	31.3725	44.7368	53.8462	76.6667	40.6504	60.9756	23.2558	20	20.6897	0	9.67742	16.9014	31.5789	10.2041	7.93651	0
6.5	76.6667	100	61.6438	116.667	88.2353	92.1053	80	120	65.8537	60.9756	81.3953	50	75.8621	38.8889	40.3226	56.338	80.7018	57.1429	38.0952	0
6	48.3333	83.6735	35.6164	125	62.7451	92.1053	80	116.667	72.3577	95.122	76.7442	85	120.69	100	88.7097	84.507	57.8947	87.7551	68.254	76.4706
5.5	21.6667	55.102	27.3973	120.833	52.9412	57.8947	49.2308	90	47.1545	58.5366	86.0465	97.5	141.379	133.333	91.9355	84.507	68.4211	85.7143	92.0635	117.647
5	21.6667	53.0612	17.8082	95.8333	47.0588	44.7368	36.9231	80	40.6504	36.5854	62.7907	100	137.931	111.111	80.6452	84.507	64.9123	71.4286	98.4127	117.647
b (ACh sensitivity)
-logEC50 [ACh] M
Control	DESdirect-5
7.446	6.973
7.418	6.515
7.376	6.539
7.243	6.341
7.582	6.479
7.018	6.664
7.379	6.997
7.04	6.649
7.292	6.298
c (SNP curve)
	Relaxation (%)
-log[SNP] M	Control										DESdirect-5
9	0	0	0	0	0	0	0	0	0	0	0	0	0	0	0	0	0	0	0	0
8.5	0	0	0	0	0	0	0	0	0	0	0	0	0	0	0	0	0	0	0	0
8	0	0	0	0	0	0	0	0	0	0	0	0	0	0	0	0	0	0	0	0
7.5	0	0	0	0	0	0	0	0	13.3858	0	0	0	0	0	0	0	0	0	0	0
7	0	0	9.67742	0	0	0	13.6364	0	14.9606	0	16.8831	0	0	32	0	0	28.3019	0	0	0
6.5	11.6279	47.8261	30.6452	34.2857	17.7778	0	56.0606	41.9355	55.1181	0	68.8312	42.1053	0	32	11.1111	27.0833	64.1509	0	70.8333	47.8261
6	58.1395	86.9565	51.6129	60	55.5556	60	63.6364	129.032	59.8425	38.8889	72.7273	78.9474	110.345	64	50	64.5833	67.9245	70	66.6667	56.5217
5.5	51.1628	76.087	53.2258	74.2857	60	45.7143	65.1515	100	73.2283	42.5926	80.5195	86.8421	117.241	104	68.5185	77.0833	81.1321	105	89.5833	113.043
5	69.7674	80.4348	67.7419	68.5714	60	60	63.6364	109.677	65.3543	35.1852	80.5195	84.2105	100	100	66.6667	77.0833	69.8113	80	100	91.3043
Panel d (SNP maximal relaxation)
Rmax [SNP] (%)
Control	DESdirect-5
69.7674	80.5195
86.9565	86.8421
67.7419	117.241
74.2857	104
60	66.6667
60	77.0833
65.1515	81.1321
129.032	105
73.2283	100
42.5926	113.043

## Sheet: Figure 7
Figure 7
RT-PCR
Gene expression fold change normalized to Rpl13a
a (Esr1)		b (Ar)		c (Nos3)		d (BclXL)		e (Bcl2)		f (Parp1)		g (Bak1)		h (Bax)
Control	DESdirect-5	Control	DESdirect-5	Control	DESdirect-5	Control	DESdirect-5	Control	DESdirect-5	Control	DESdirect-5	Control	DESdirect-5	Control	DESdirect-5
1.16208	0.993545	0.946358	0.68774	0.861228	0.733177	0.97317	0.946314	1.28984	1.51738	1.78529	0.210742	0.527198	0.501999	1.17074	0.939632
1.26259	1.2608	1.37345	0.849573	0.860334	1.04741	1.56583	0.976478	1.09354	1.77368	0.690698	0.791671	1.31446	0.527417	1.33061	1.39971
0.767092	0.878268	0.959008	1.17983	0.727577	0.999143	1.6687	2.35233	1.26116	1.09523	0.261623	1.23454	0.665756	0.749415	1.0297	0.81828
1.02876	0.807572	1.22042	0.790576	0.862052	0.792341	0.671609	0.216053	0.714612	0.2675	2.03155	0.413695	1.16973	0.932148	0.598624	0.86164
0.927082	0.825566	0.790093	1.32593	1.31493	1.12335	0.530905	0.538929	0.655658	0.627814	0.622209	0.860312	1.09768	1.18203	1.054	1.7289
0.931582	0.78949	0.831999	1.04355	1.63644	0.704192	1.10294	0.591756	1.19981	0.637624	2.45224	1.25682	1.68812	1.16723	0.988057	0.895765

## Sheet: Figure 8
Figure 8
a (ACh curve)
	Relaxation (%)
-log[Ach] M	Control							Gen direct-20
9	0	0	0	0	0	0	0	0	0	0	0	0	0	0
8.5	0	0	0	0	0	16.9811	0	0	0	0	0	0	0	0
8	20	23.4043	0	0	0	32.0755	18.6047	4.7619	0	0	0	0	8.33333	13.3333
7.5	96.6667	63.8298	44.186	48.6486	22.3881	62.2642	53.4884	57.1429	24.2424	12.2449	16.6667	8.60215	40	31.6667
7	110	76.5957	51.1628	102.703	53.7313	90.566	60.4651	58.7302	78.7879	77.551	92.8571	31.1828	71.6667	45
6.5	113.333	146.809	88.3721	118.919	73.1343	84.9057	74.4186	103.175	127.273	104.082	92.8571	49.4624	70	88.3333
6	106.667	121.277	44.186	86.4865	83.5821	67.9245	104.651	95.2381	109.091	87.7551	85.7143	69.8925	73.3333	61.6667
5.5	73.3333	123.404	30.2326	21.6216	50.7463	66.0377	69.7674	82.5397	96.9697	87.7551	69.0476	70.9677	63.3333	55
5	86.6667	78.7234	44.186	40.5405	44.7761	77.3585	79.0698	101.587	96.9697	93.8776	73.8095	66.6667	73.3333	50
b (ACh sensitivity)
-logEC50 [ACh] M
Control	Gen direct-20
7.881	7.485
7.539	7.239
7.592	7.23
7.517	7.458
7.389	6.891
7.907	7.556
7.655	7.514
c (SNP curve)
	Relaxation (%)
-log[SNP] M	Control							Gen direct-20
9	0	0	0	0	0	0	0	0	0	0	0	0	0	0.35
8.5	0	0	0	0	0	0	0	0	0	0	0	0	0	0
8	0	0	0	0	0	0	0	0	0	0	0	0	0	0
7.5	0	0	0	0	0	5.55556	40.5405	0	0	0	0	6.66667	0	18
7	14.8936	0	12.766	11.6279	16.4557	19.4444	40.5405	0	0	14.5455	23.0769	16.6667	18.3673	26
6.5	44.6809	0	44.6809	67.4419	63.2911	72.2222	91.8919	10.8696	0	43.6364	74.359	51.1111	71.4286	40
6	102.128	32.1429	68.0851	79.0698	63.2911	80.5556	105.405	69.5652	60	85.4545	100	51.1111	91.8367	70
5.5	102.128	67.8571	76.5957	74.4186	84.8101	91.6667	121.622	100	73.3333	87.2727	100	62.2222	95.9184	78
5	104.255	100	76.5957	79.0698	89.8734	80.5556	108.108	95.6522	83.3333	83.6364	100	62.2222	97.9592	74

## Sheet: Figure 9
Figure 9
RT-PCR
Gene expression fold change normalized to Rpl13a
a (Esr1)		b (Ar)		c (Nos3)		d (BclXL)		e (Bcl2)		f (Parp1)		g (Bak1)		h (Bax)
Control	Gen direct-20	Control	Gen direct-20	Control	Gen direct-20	Control	Gen direct-20	Control	Gen direct-20	Control	Gen direct-20	Control	Gen direct-20	Control	Gen direct-20
2.02526	0.776662	0.751736	0.798527	2.26021	0.684945	2.23182	0.667609	1.58329	0.739088	3.00215	0.721581	1.45296	0.74463	0.84763	0.705869
1.10973	0.921377	1.10266	1.19432	0.970849	0.586939	1.41396	0.679293	1.34782	0.714283	1.20287	0.416333	1.0743	0.767782	0.64017	0.951224
0.857456	0.532882	1.01871	0.673673	1.3491	0.422243	1.31796	0.495783	0.793214	0.31087	1.29846	0.361475	1.38818	0.475926	0.732208	1.58573
0.897513	0.679638	1.08377	0.972072	0.910721	0.385955	0.605379	0.218401	0.891617	0.334012	0.692667	0.389635	0.690942	0.323182	1.22632	0.640845
1.09234	1.04013	1.17937	1.1716	0.606167	0.732816	0.462359	0.640572	0.712138	0.462429	0.532648	0.434797	0.877622	0.662716	1.34274	1.44733
0.529289	0.58819	0.926519	0.443047	0.611895	0.258616	0.859006	0.424309	0.930407	0.49437	0.578035	0.40717	0.761076	0.771415	1.52852	1.48626

## Sheet: Figure 10
Figure 10
a (PE curve)
	Contraction (%)
-log[PE] M	Control							DESwater
9	0	0	0	0	0	0	0	0	0	0	0	0	2.77492	0	0
8.5	0	0	0	0	0	0	0	0	0	0	0	0	3.2888	0	0
8	0	0	0	0	0	0	0	0	13.6531	0	0	0	6.1665	0	0
7.5	6.13333	11.5499	1.19474	0	0	0	0	0	0.184502	1.3089	1.36519	0	0.4111	0	0
7	3.06667	1.87562	2.38949	1.00883	6.45455	2.87081	4.44444	3.48259	1.10701	3.66492	7.50853	4.05063	38.6434	9.03522	30.1743
6.5	7.2	3.94867	58.0645	4.16141	11.4545	13.1579	10.8213	24.6269	65.6827	9.81675	10.5802	15.6962	46.7626	35.9877	11.329
6	40.4	26.7522	56.8698	11.0971	71.3636	45.933	37.4879	71.8905	93.5424	55.3665	27.0762	65.5696	41.7266	81.9296	56.5359
5.5	74	68.0158	100.956	41.488	89.2727	90.5502	72.8502	94.2786	123.801	84.0314	60.9784	90.8861	82.1172	102.297	80.61
5	105.067	91.4116	101.314	82.4716	97.4545	103.947	92.0773	104.851	105.72	99.0838	84.5279	107.342	95.6835	95.2527	97.2767
b (PE Area Under Curve)
AUC (PE)
Control	DESwater
91.67	123.4
78.92	175.4
135.1	101.9
49.5	74.89
113.6	114.9
102.2	134.2
85.82	138.4
	113.6
c (U46619 curve)
	Contraction (%)
-log[U46619] M	Control							DESwater
10	0	0	0	0	7.54545	0	6.18357	0	0	0	0	0	0	0	0
9.5	0	0	0	0	1.81818	0	3.09179	0	2.76753	0	0	0	0	0	0
9	0	3.75123	2.15054	0	7.09091	2.27273	6.8599	4.10448	5.53506	27.356	10.5802	0	3.39157	77.6417	6.64488
8.5	76	77.3939	63.3214	10.7188	83.3636	63.6364	40.9662	79.1045	79.8893	77.2251	44.2548	74.4304	66.2898	98.6217	54.0305
8	97.0667	82.4284	94.9821	64.0605	100.818	92.2249	86.3768	103.731	97.6015	96.5969	91.1263	97.8481	97.739	109.954	90.4139
7.5	110.533	82.231	118.041	88.3985	105.727	95.0957	105.121	111.567	117.897	106.021	102.389	111.266	106.372	115.161	105.556
7	121.467	89.4373	119.833	102.774	106	110.766	102.609	113.308	109.41	113.613	114.79	118.101	110.894	121.286	114.488
6.5	125.867	83.2182	127.121	107.692	107	114.952	107.343	111.94	132.103	113.22	114.562	122.405	119.322	123.124	119.172
6	121.733	81.1451	133.094	111.98	107	111.124	114.589	110.448	130.627	115.052	113.083	126.076	122.61	125.421	121.351
d (U46619 Area Under Curve)
AUC (U46619)
Control	DESwater
295.9	289.5
229.5	305.3
296	295.8
214.8	267.1
284.5	293.5
267.3	282.7
256.4	354.2
	275.5

[truncated: 2 more sheets: Suppl. Table 1, Suppl. Table 2]
